# Supplementary material for: Macaque anterior cingulate cortex deactivation impairs performance and alters lateral prefrontal oscillatory activities in a rule-switching task
Source: PLoS Biol. 2019 Jul 11;17(7):e3000045. doi: 10.1371/journal.pbio.3000045 (PMC6650082; doi:10.1371/journal.pbio.3000045)
Supplement: S1 Table — Results are also illustrated in Fig 2B. In all cases: d.f. = 1, d.f. for errors = 764. (XLSX) [file pbio.3000045.s007.xlsx]

## Sheet: Sheet1
	Effect type	F	p	Effect size (Partial eta-squared)	Statistical power
	Switch	254.31	<4.9 × 10-324	0.25	1
	Epoch	28.21	1.4 × 10-7	0.036	1
	Session type	29.03	9.5 × 10-8	0.037	1
	Switch × Epoch	15.58	8.6 × 10-5	0.02	0.98
	Switch × Session type	6.34	0.012	0.0082	0.71
	Epoch × Session type	17.99	2.5 × 10-5	0.023	0.99
	Switch × Epoch × Session type	1.55	0.21	0.002	0.24
