# Supplementary material for: Macaque anterior cingulate cortex deactivation impairs performance and alters lateral prefrontal oscillatory activities in a rule-switching task
Source: PLoS Biol. 2019 Jul 11;17(7):e3000045. doi: 10.1371/journal.pbio.3000045 (PMC6650082; doi:10.1371/journal.pbio.3000045)
Supplement: S2 Table — Results are also illustrated in Fig 2B. In all cases: d.f. = 1, d.f. for errors = 763. SRT, saccadic reaction time. (XLSX) [file pbio.3000045.s008.xlsx]

## Sheet: Sheet1
	Effect type	F	p	Effect size (Partial eta-squared)	Statistical power
	Switch	959.38	<4.9 × 10-324	0.56	1
	Epoch	44.22	5.6 × 10-11	0.055	1
	Session type	3.29	0.07	0.0043	0.44
	Switch × Epoch	0.49	0.48	0.00064	0.11
	Switch × Session type	2.49	0.11	0.0033	0.35
	Epoch × Session type	4.03	0.045	0.0053	0.52
	Switch × Epoch × Session type	1.14	0.29	0.0015	0.19
