# Supplementary material for: Macaque anterior cingulate cortex deactivation impairs performance and alters lateral prefrontal oscillatory activities in a rule-switching task
Source: PLoS Biol. 2019 Jul 11;17(7):e3000045. doi: 10.1371/journal.pbio.3000045 (PMC6650082; doi:10.1371/journal.pbio.3000045)
Supplement: S3 Table — These results are also illustrated in Fig 4A and 4B. In all cases: d.f. = 1, d.f. for errors = 58. (XLSX) [file pbio.3000045.s009.xlsx]

## Sheet: Sheet1
	A. Prosaccade trials						B. Prosaccade trials
	Effect type	F	p	Effect size (Partial eta-squared)	Statistical power		Effect type	F	p	Effect size (Partial eta-squared)	Statistical power
	Stage	426.73	<4.9 × 10-324	0.88	1		Stage	212.25	<4.9 × 10-324	0.79	1
	Epoch	0.19	0.67	0.0032	0.071		Epoch	12.06	9.8 × 10-4	0.17	0.93
	Session type	1.76	0.19	0.03	0.26		Session type	7.23	0.0094	0.11	0.75
	Stage × Epoch	2.38	0.13	0.039	0.33		Stage × Epoch	1.72	0.2	0.029	0.25
	Stage × Session type	0.13	0.72	0.0022	0.064		Stage × Session type	1.17	0.28	0.02	0.19
	Epoch × Session type	3.34	0.073	0.054	0.44		Epoch × Session type	2.29	0.14	0.038	0.32
	Stage × Epoch × Session type	1.57	0.22	0.026	0.23		Stage × Epoch × Session type	0.66	0.42	0.011	0.13
	In all cases: d.f. = 1, d.f. for errors = 58						In all cases: d.f. = 1, d.f. for errors = 58
