# Supplementary material for: Macaque anterior cingulate cortex deactivation impairs performance and alters lateral prefrontal oscillatory activities in a rule-switching task
Source: PLoS Biol. 2019 Jul 11;17(7):e3000045. doi: 10.1371/journal.pbio.3000045 (PMC6650082; doi:10.1371/journal.pbio.3000045)
Supplement: S4 Table — These results are also illustrated in Fig 4C and 4D. In Table A, d.f. = 1, d.f. for errors = 58. In Table B, d.f. = 1, d.f. for errors = 56. SRT, saccadic reaction time. (XLSX) [file pbio.3000045.s010.xlsx]

## Sheet: Sheet1
	A. Prosaccade trials						B. Prosaccade trials
	Effect type	F	p	Effect size (Partial eta-squared)	Statistical power		Effect type	F	p	Effect size (Partial eta-squared)	Statistical power
	Stage	28.04	1.9 × 10-6	0.33	1		Stage	0.48	0.49	0.0085	0.1
	Epoch	23.14	1.1 × 10-5	0.29	1		Epoch	51.6	1.7 × 10-9	0.48	1
	Session type	0.037	0.85	0.00063	0.054		Session type	4.27	0.043	0.071	0.53
	Stage × Epoch	0.047	0.83	0.00081	0.055		Stage × Epoch	0.1	0.75	0.0018	0.061
	Stage × Session type	1.93	0.17	0.032	0.28		Stage × Session type	0.27	0.61	0.0048	0.08
	Epoch × Session type	1.11	0.3	0.019	0.18		Epoch × Session type	8.6	0.0049	0.13	0.82
	Stage × Epoch × Session type	0.053	0.82	0.00091	0.056		Stage × Epoch × Session type	0.054	0.82	0.00097	0.056
	In all cases: d.f. = 1, d.f. for errors = 58						In all cases: d.f. = 1, d.f. for errors = 56
