# Supplementary material for: Macaque anterior cingulate cortex deactivation impairs performance and alters lateral prefrontal oscillatory activities in a rule-switching task
Source: PLoS Biol. 2019 Jul 11;17(7):e3000045. doi: 10.1371/journal.pbio.3000045 (PMC6650082; doi:10.1371/journal.pbio.3000045)
Supplement: S5 Table — d.f. = 3 for main or interactive effect of frequency, d.f. = 285 for errors associated with effects of frequency; d.f. = 1 for all other effects, d.f. for errors = 95. LFP, local field potential. (XLSX) [file pbio.3000045.s011.xlsx]

## Sheet: Sheet1
	Effect type	F	p	Effect size (Partial eta-squared)	Statistical power
	Task	113.68	<4.9 × 10-324	0.54	1
	Frequency	111.45	<4.9 × 10-324	0.54	1
	Session type	5.08	0.026	0.051	0.61
	Task × Frequency	116.19	<4.9 × 10-324	0.55	1
	Task × Session type	8.09	0.0055	0.078	0.8
	Frequency × Session type	102.07	<4.9 × 10-324	0.52	1
	Task × Frequency × Session type	5.9	6.4 × 10-4	0.059	0.95
