# Supplementary material for: Macaque anterior cingulate cortex deactivation impairs performance and alters lateral prefrontal oscillatory activities in a rule-switching task
Source: PLoS Biol. 2019 Jul 11;17(7):e3000045. doi: 10.1371/journal.pbio.3000045 (PMC6650082; doi:10.1371/journal.pbio.3000045)
Supplement: S6 Table — These results are also illustrated in Fig 5A. d.f. = 3 for main or interactive effect of Frequency, d.f. = 285 for errors associated with effects of Frequency; d.f. = 1 for all other effects, d.f. for errors = 95. LFP, local field potential. (XLSX) [file pbio.3000045.s012.xlsx]

## Sheet: Sheet1
	Effect type	F	p	Effect size (Partial eta-squared)	Statistical power
	Frequency	108.94	<4.9 × 10-324	0.53	1
	Stage	49.78	2.8 × 10-10	0.34	1
	Rule	31.82	1.7 × 10-7	0.25	1
	Performance (Perf)	37.46	2.1 × 10-8	0.28	1
	Frequency × Stage	25.81	8.4 × 10-15	0.21	1
	Frequency × Rule	56.08	<4.9 × 10-324	0.37	1
	Stage × Rule	2.01	0.16	0.021	0.29
	Frequency × Perf	79	<4.9 × 10-324	0.45	1
	Stage × Perf	116.62	<4.9 × 10-324	0.55	1
	Rule × Perf	159.17	<4.9 × 10-324	0.63	1
	Frequency × Stage × Rule	11.59	3.5 × 10-7	0.11	1
	Frequency × Stage × Perf	38.15	<4.9 × 10-324	0.29	1
	Frequency × Rule × Perf	48.08	<4.9 × 10-324	0.34	1
	Stage × Rule × Perf	89.57	2.3 × 10-15	0.49	1
	Frequency × Stage × Rule × Perf	10.56	1.3 × 10-6	0.1	1
