# Supplementary material for: Macaque anterior cingulate cortex deactivation impairs performance and alters lateral prefrontal oscillatory activities in a rule-switching task
Source: PLoS Biol. 2019 Jul 11;17(7):e3000045. doi: 10.1371/journal.pbio.3000045 (PMC6650082; doi:10.1371/journal.pbio.3000045)
Supplement: S7 Table — These results are also illustrated in Fig 5B. d.f. = 3 for main or interactive effect of Frequency, d.f. = 285 for errors associated with effects of Frequency; d.f. = 1 for all other effects, d.f. for errors = 95. LFP, local field potential. (XLSX) [file pbio.3000045.s013.xlsx]

## Sheet: Sheet1
	Effect type	F	p	Effect size (Partial eta-squared)	Statistical power
	Frequency	82.21	<4.9 × 10-324	0.46	1
	Rule	231.36	<4.9 × 10-324	0.71	1
	Stage	133.2	<4.9 × 10-324	0.58	1
	Session type	76.91	7.0 × 10-14	0.45	1
	Epoch	41.31	5.2 × 10-9	0.3	1
	Frequency × Rule	66.61	<4.9 × 10-324	0.41	1
	Frequency × Stage	51.76	<4.9 × 10-324	0.35	1
	Rule × Stage	18.25	4.6 × 10-5	0.16	0.99
	Frequency × Session type	9.51	5.3 × 10-6	0.091	1
	Rule × Session type	18.31	4.5 × 10-5	0.16	0.99
	Stage × Session type	8.67	0.0041	0.084	0.83
	Frequency × Epoch	36.69	<4.9 × 10-324	0.28	1
	Rule × Epoch	73.78	1.7 × 10-13	0.44	1
	Stage × Epoch	1.31	0.26	0.014	0.21
	Session type × Epoch	33.47	9.3 × 10-8	0.26	1
	Frequency × Rule × Stage	46.41	<4.9 × 10-324	0.33	1
	Frequency × Rule × Session type	54.49	<4.9 × 10-324	0.36	1
	Frequency × Stage × Session type	28.93	2.2 × 10-16	0.23	1
	Rule × Stage × Session type	7.62	0.0069	0.074	0.78
	Frequency × Rule × Epoch	28.15	5.6 × 10-16	0.23	1
	Frequency × Stage × Epoch	50.07	<4.9 × 10-324	0.35	1
	Rule × Stage × Epoch	157.89	<4.9 × 10-324	0.62	1
	Frequency × Session type × Epoch	27.15	1.8 × 10-15	0.22	1
	Rule × Session type × Epoch	12.58	6.1 × 10-4	0.12	0.94
	Stage × Session type × Epoch	36.38	3.1 × 10-8	0.28	1
	Frequency × Rule × Stage × Session type	14.02	1.5 × 10-8	0.13	1
	Frequency × Rule × Stage × Epoch	3.63	0.014	0.037	0.79
	Frequency × Rule × Session type × Epoch	28.28	4.4 × 10-16	0.23	1
	Frequency × Stage × Session type × Epoch	7.71	5.7 × 10-5	0.075	0.99
	Rule × Stage × Session type × Epoch	42.6	3.3 × 10-9	0.31	1
	Frequency × Rule × Stage × Session type × Epoch	58.19	<4.9 × 10-324	0.38	1
