# Supplementary material for: Macaque anterior cingulate cortex deactivation impairs performance and alters lateral prefrontal oscillatory activities in a rule-switching task
Source: PLoS Biol. 2019 Jul 11;17(7):e3000045. doi: 10.1371/journal.pbio.3000045 (PMC6650082; doi:10.1371/journal.pbio.3000045)
Supplement: S8 Table — d.f. = 3 for main or interactive effect of Frequency, d.f. = 285 for errors associated with effects of Frequency; d.f. = 1 for all other effects, d.f. for errors = 95. LFP, local field potential. (XLSX) [file pbio.3000045.s014.xlsx]

## Sheet: Sheet1
	Effect type	F	p	Effect size (Partial eta-squared)	Statistical power
	Frequency	253.37	<4.9 × 10-324	0.73	1
	Stage	84.2	<4.9 × 10-324	0.47	1
	Rule	6.52	0.012	0.064	0.71
	Performance	6	0.016	0.059	0.68
	Session type	33.17	1.0 × 10-7	0.26	1
	Epoch	74.33	1.5 × 10-13	0.44	1
	Frequency × Stage	90.18	2.0 × 10-15	0.49	1
	Frequency × Rule	53.3	<4.9 × 10-324	0.36	1
	Stage × Rule	49.3	<4.9 × 10-324	0.34	1
	Frequency × Performance	4.45	0.038	0.045	0.55
	Stage × Performance	45.57	<4.9 × 10-324	0.32	1
	Rule × Performance	270.07	<4.9 × 10-324	0.74	1
	Frequency × Session type	222.7	<4.9 × 10-324	0.7	1
	Stage × Session type	5.93	6.2 × 10-4	0.059	0.95
	Rule × Session type	68.53	7.8 × 10-13	0.42	1
	Performance × Session type	11.55	9.9 × 10-4	0.11	0.92
	Frequency × Rule × Stage	4.11	0.046	0.041	0.52
	Frequency × Epoch	44.34	<4.9 × 10-324	0.32	1
	Stage × Epoch	74.3	1.5 × 10-13	0.44	1
	Rule × Epoch	97.77	3.3 × 10-16	0.51	1
	Frequency × Rule × Epoch	16.38	0.00011	0.15	0.98
	Session type × Epoch	45.38	<4.9 × 10-324	0.32	1
	Frequency × Stage × Rule	64.03	<4.9 × 10-324	0.4	1
	Frequency × Stage × Performance	4.55	0.0039	0.046	0.88
	Frequency × Rule × Performance	79.46	<4.9 × 10-324	0.46	1
	Stage × Rule × Performance	8.64	0.0041	0.083	0.83
	Frequency × Stage × Session type	34.11	<4.9 × 10-324	0.26	1
	Frequency × Rule × Session type	41.51	<4.9 × 10-324	0.3	1
	Stage × Rule × Session type	18.02	5.1 × 10-5	0.16	0.99
	Frequency × Performance × Session type	45.57	<4.9 × 10-324	0.32	1
	Stage × Performance × Session type	87.15	4.3 × 10-15	0.48	1
	Rule × Performance × Session type	25.96	1.8 × 10-6	0.21	1
	Frequency × Stage × Epoch	20.04	8.2 × 10-12	0.17	1
	Frequency × Rule × Epoch	26.19	5.4 × 10-15	0.22	1
	Stage × Rule × Epoch	9.89	0.0022	0.094	0.88
	Frequency × Performance × Epoch	43.27	<4.9 × 10-324	0.31	1
	Stage × Performance × Epoch	13.63	0.00037	0.13	0.95
	Rule × Performance × Epoch	3.85	0.053	0.039	0.49
	Frequency × Session type × Epoch	24.46	4.1 × 10-14	0.2	1
	Stage × Session type × Epoch	52.12	1.3 × 10-10	0.35	1
	Rule × Session type × Epoch	235.2	<4.9 × 10-324	0.71	1
	Performance × Session type × Epoch	0.39	0.53	0.0041	0.095
	Frequency × Stage × Rule × Performance	13.66	2.4 × 10-8	0.13	1
	Frequency × Stage × Rule × Session type	39.27	<4.9 × 10-324	0.29	1
	Frequency × Stage × Performance × Session type	33.93	<4.9 × 10-324	0.26	1
	Frequency × Rule × Performance × Session type	49.63	<4.9 × 10-324	0.34	1
	Stage × Rule × Performance × Session type	39.3	1.1 × 10-8	0.29	1
	Frequency × Stage × Rule × Epoch	39.04	<4.9 × 10-324	0.29	1
	Frequency × Stage × Performance × Epoch	60.54	<4.9 × 10-324	0.39	1
	Frequency × Rule × Performance × Epoch	13.46	3.1 × 10-8	0.12	1
	Stage × Rule × Performance × Epoch	76.83	7.2 × 10-14	0.45	1
	Frequency × Stage × Session type × Epoch	32.92	<4.9 × 10-324	0.26	1
	Frequency × Rule × Session type × Epoch	16.67	5.3 × 10-10	0.15	1
	Stage × Rule × Session type × Epoch	5.69	0.019	0.056	0.66
	Frequency × Performance × Session type × Epoch	36.13	<4.9 × 10-324	0.28	1
	Stage × Performance × Session type × Epoch	0.17	0.68	0.0018	0.069
	Rule × Performance × Session type × Epoch	11.38	0.0011	0.11	0.92
	Rule × Performance × Session type × Epoch	4.22	0.0061	0.043	0.86
	Frequency × Stage × Rule × Performance × Session type	16.31	8.2 × 10-10	0.15	1
	Frequency × Stage × Rule × Performance × Epoch	15.42	2.5 × 10-9	0.14	1
	Frequency × Stage × Rule × Session type × Epoch	5.65	0.0009	0.056	0.94
	Frequency × Stage × Performance × Session type × Epoch	50	<4.9 × 10-324	0.35	1
	Frequency × Rule × Performance × Session type × Epoch	112.74	<4.9 × 10-324	0.54	1
	Stage × Rule × Performance × Session type × Epoch	102.9	<4.9 × 10-324	0.52	1
